# Supplementary material for: Coupling of equatorial Atlantic surface stratification to glacial shifts in the tropical rainbelt
Source: Sci Rep. 2017 May 8;7:1561. doi: 10.1038/s41598-017-01629-z (PMC5431516; doi:10.1038/s41598-017-01629-z)
Supplement: Supplementary file 2 — Table S1 [file 41598_2017_1629_MOESM2_ESM.xls]

## Sheet: Sheet1
Cores	Lab. No.	Core depth (cm)	Analysed material	Radiocarbon age	Calibrated age	References
				± 1σ error (yr BP)	± 2σ error (cal ka BP)
GeoB16206-1	Poz–50178	6	G. sacculifer	1180 ± 30	0.72 ± 0.065	Zhang et al. (2015)
GeoB 6206-1	Poz–52812	70	G. sacculifer	7610 ± 40	8.07 ± 0.095	Zhang et al. (2015)
GeoB16206-1	Poz–52740	135	G. sacculifer	8210 ± 50	8.75 ± 0.177	Zhang et al. (2015)
GeoB16206-1	Poz–50179	200	G. sacculifer	9690 ± 60	10.59 ± 0.165	Zhang et al. (2015)
GeoB16206-1	Poz–52741	360	G. sacculifer	11630 ± 50	13.12 ± 0.154	Zhang et al. (2015)
GeoB16206-1	Poz–50180	400	G. sacculifer	12840 ± 70	14.56 ± 0.397	Zhang et al. (2015)
GeoB16206-1	Poz–52742	500	G. sacculifer	13490 ± 70	15.69 ± 0.288	Zhang et al. (2015)
GeoB16206-1	Poz–50182	600	G. sacculifer	14630 ± 80	17.32 ± 0.249	Zhang et al. (2015)
GeoB16206-1	Poz–52744	665	G. sacculifer	16060 ± 80	18.90 ± 0.186	Zhang et al. (2015)
GeoB16206-1	Poz–52813	705	G. sacculifer	20390 ± 100	24.05 ± 0.282	Zhang et al. (2015)
GeoB16206-1	Poz–52814	735	G. sacculifer	21840 ± 100	25.76 ± 0.201	Zhang et al. (2015)
GeoB16206-1	Poz–52815	800	G. sacculifer	25790 ± 150	29.46 ± 0.454	Zhang et al. (2015)
M35003-4	KIA5085	98	G. ruber (pink)	5300 ± 50	5.66 ± 0.118	Ruehlemann et al. (1999)
M35003-4	KIA4223	110	G. ruber (white)	5920 ± 40	6.33 ± 0.085	Ruehlemann et al. (1999)
M35003-4	KIA5084	163	Mixed*	8480 ± 60	9.10 ± 0.155	Ruehlemann et al. (1999)
M35003-4	KIA4224	190	G. ruber (white)	9150 ± 50	9.93 ± 0.199	Ruehlemann et al. (1999)
M35003-4	KIA4225	225	G. ruber (white)	10800 ± 90	12.27 ± 0.298	Ruehlemann et al. (1999)
M35003-4	KIA4226	257	G. ruber (white)	12220 ± 70	13.68 ± 0.190	Ruehlemann et al. (1999)
M35003-4	KIA4227	290	G. ruber (white)	14210 ± 90	16.70 ± 0.321	Ruehlemann et al. (1999)
M35003-4	KIA4228	310	G. ruber (white)	16140 ± 100	18.99 ± 0.238	Ruehlemann et al. (1999)
M35003-4	KIA6973	380	G. ruber (white)	20260 ± 110	23.90 ± 0.306	Hüls and Zahn (2000)
M35003-4	KIA4229	420	G. ruber (white)	23230 ± 210	27.15 ± 0.467	Ruehlemann et al. (1999)
M35003-4	KIA4230	450	G. ruber (white)	25060 ± 260	28.69 ± 0.606	Ruehlemann et al. (1999)
*Mixed planktonic foraminifera
